# Supplementary material for: Subthreshold Cannabidiol Potentiates Levetiracetam in the Kainic Acid Model of Temporal Lobe Epilepsy: A Pilot Study
Source: Pharmaceuticals (Basel). 2024 Sep 10;17(9):1187. doi: 10.3390/ph17091187 (PMC11435403; doi:10.3390/ph17091187)
Supplement: Supplementary file 1 [file pharmaceuticals-17-01187-s001.zip]

Archive with 1 entries (1 files):
- pharmaceuticals-3166140-supplementary.pdf
